# Supplementary material for: Haplotypes spanning centromeric regions reveal persistence of large blocks of archaic DNA
Source: eLife. 2019 Jun 25;8:e42989. doi: 10.7554/eLife.42989 (PMC6592686; doi:10.7554/eLife.42989)
Supplement: Figure 1—source data 1. — Gene models and alignments from Ensembl release 92 (April 2018). Numbers of sites divergent (human-chimp): div_sites. Numbers of sites polymorphic: polym_sites. Average nonsynomymous divergence: nonsyn_div. Average synonymous divergence: syn_div. Average nonsynonymous diversity: nonsyn_π. Average synonymous diversity: syn_π. [file elife-42989-fig1-data1.tds]

Figure1-source_data_2.txt
Genes in chrX CPR.
Ensembl_Gene_ID	Gene	codons	div_site	polym_sites	nonsyn_div	syn_div	nonsyn_π	syn_π
ENSG00000204272.12	NBDY	69	6	3	0.00001	0.00001	0.00002	0.00003
ENSG00000204271.12	SPIN3	259	8	5	0.01160	0.01810	0.00002	0.00003
ENSG00000186787.8	SPIN2B	259	7	2	0.00275	0.00931	0.00000	0.00001
ENSG00000147059.8	SPIN2A	259	16	12	0.01109	0.01033	0.00018	0.00252
ENSG00000165591.6	FAAH2	533	77	29	0.02842	0.04011	0.00004	0.00302
ENSG00000198455.4	ZXDB	804	48	23	0.00676	0.02063	0.00004	0.00096
ENSG00000215174.2	NLRP2B	46	19	0	0.11266	0.25408	0.00003	0.00010
ENSG00000198205.6	ZXDA	800	61	45	0.00648	0.01163	0.00133	0.00227
ENSG00000186767.6	SPIN4	250	6	2	0.00000	0.00580	0.00000	0.00002
ENSG00000131089.15	ARHGEF9	565	21	4	0.00554	0.02199	0.00000	0.00003
ENSG00000184675.9	AMER1	1136	41	33	0.00532	0.01011	0.00012	0.00054
ENSG00000198881.9	ASB12	319	31	20	0.00561	0.01727	0.00009	0.00043
ENSG00000102043.15	MTMR8	705	31	24	0.00002	0.00360	0.00004	0.00004
ENSG00000126970.15	ZC4H2	225	11	7	0.00000	0.01904	0.00000	0.00232
ENSG00000102053.12	ZC3H12B	837	17	6	0.00103	0.00531	0.00001	0.00003
ENSG00000001497.16	LAS1L	735	21	12	0.00294	0.00202	0.00001	0.00202
ENSG00000147065.16	MSN	578	21	13	0.00000	0.01331	0.00001	0.00007
ENSG00000155659.14	VSIG4	400	28	20	0.00224	0.01042	0.00009	0.00005
ENSG00000089472.16	HEPH	1213	57	42	0.00112	0.01310	0.00009	0.00101
ENSG00000131080.14	EDA2R	319	22	11	0.00917	0.00910	0.00080	0.00010
ENSG00000169083.16	AR	913	40	28	0.00146	0.01091	0.00003	0.00062
totals/averages		11224	589	341	0.01020	0.02410	0.00014	0.00077
wtd_averages					0.00523	0.01159	0.00018	0.00062
bc_bootstrap_CI_lower					0.00401	0.01111	0.00005	0.00043
bc_bootstrap_CI_upper					0.03074	0.06954	0.00038	0.00128
