# Supplementary material for: Haplotypes spanning centromeric regions reveal persistence of large blocks of archaic DNA
Source: eLife. 2019 Jun 25;8:e42989. doi: 10.7554/eLife.42989 (PMC6592686; doi:10.7554/eLife.42989)
Supplement: Figure 2—source data 1. — The hg19 coordinates (p_begin to p_end and q_begin to q_end) of the CPRs in which SNPs in the 1000 Genomes (Phase 3) were investigated, panel b in Figure 2. Imputed haplotypes were UMPGA clustered based on filtered SNPs in a symmetrical central region immediately flanking the centromeric gap in the assembly (p_c to p_end and q_begin to p_c). [file elife-42989-fig2-data1.tds]

Figure_2-source_data_1
chromosome	p_begin	p_end	q_begin	q_end	SNPs	p_c	q_c	SNPs_c
chr1	119282586	121484088	142539895	146982360	4000	120898150	144586481	600
chr2	88300407	92323637	95326452	98675111	4000	91603132	96345069	600
chr3	89124254	90502283	93506547	94963133	4000	90099309	94011789	600
chr4	47552198	49658243	52662296	54257034	4000	48984225	53039730	600
chr5	44867318	46405262	49411876	50974922	4000	46252372	49562535	600
chr6	57685662	58779859	61881646	62824970	4000	58591517	61970587	600
chr7	56932389	58053893	61054350	62237245	4000	57963805	61367438	600
chr8	42378984	43838482	46839508	48344471	4000	43575308	47066097	600
chr9	38393451	47212486	65557547	71860827	4000	44735435	68193492	600
chr10	38525504	39154762	42355975	43085664	4000	39096888	42436460	600
chr11	50509493	51593362	54697221	55326684	4000	51511182	54901813	600
chr12	34445489	34855744	37857819	38271078	4000	34791054	37939941	600
chr13	NA	NA	19020095	19903947	4000	NA	19226912	300
chr14	NA	NA	19000060	21559311	4000	NA	20536966	600
chr15	NA	NA	20000406	24348798	4000	NA	22852511	600
chr16	32157101	35285582	46392804	48800940	4000	35008153	46958864	800
chr17	20103760	22263000	25263387	27577786	4000	21880688	25469614	800
chr18	14156856	15410433	18512759	20701997	4000	15204255	19167152	600
chr19	23833091	24629477	27731881	28559937	4000	24414666	27819031	600
chr20	24955981	26319046	29419740	31153404	4000	26072483	29527698	600
chr21	NA	NA	11187559	15782456	4000	NA	14847710	600
chr22	NA	NA	16051249	18095879	4000	NA	16869710	300
chrX	55412993	58567111	61684936	65507376	4000	57329753	63713527	1400
