# Supplementary material for: Haplotypes spanning centromeric regions reveal persistence of large blocks of archaic DNA
Source: eLife. 2019 Jun 25;8:e42989. doi: 10.7554/eLife.42989 (PMC6592686; doi:10.7554/eLife.42989)
Supplement: Figure 3—source data 1. — Gene models and alignments from Ensembl release 92 (April 2018). Numbers of nonsynonymous differences in the two basal cenhaps (1, 2 and both, 1_&_2; see Figure 3) from the other cenhaps of the 5008 imputed chr11 CPR haplotypes (see Materials and methods). Numbers of sites divergent (human-chimp): div_sites. Numbers of sites polymorphic: polym_sites. Average nonsynomymous divergence: nonsyn_div. Average synonymous divergence: syn_div. Average nonsynonymous diversity: nonsyn_π. Average synonymous diversity: syn_π. [file elife-42989-fig3-data1.tds]

Figure3-source_data_1
Genes in chr11 CPR.
Ensembl_Gene_ID	Gene	codons	1	2	1_&_2	AMH	1&AMH	2&AMH	div_sites	polym_sites	nonsyn_div	syn_div	nonsyn_π	syn_π
ENSG00000258817.1	OR4C46	310	0	0	0	0	0	0	65	53	0.015370	0.019320	0.000330	0.001560
ENSG00000221954.2	OR4C13	310	0	0	0	0	0	0	39	30	0.009200	0.009180	0.000750	0.000030
ENSG00000185926.1	OR4C46	310	1	0	0	1	0	0	92	73	0.024940	0.036800	0.003810	0.001160
ENSG00000221840.4	OR4A5	316	1	0	1	0	0	0	170	88	0.085170	0.215950	0.001360	0.000940
ENSG00000150244.11	TRIM48	225	1	0	1	0	0	0	53	46	0.009820	0.021160	0.000840	0.000660
ENSG00000181961.4	OR4A16	329	0	0	0	0	0	0	70	52	0.018770	0.038040	0.001620	0.000940
ENSG00000181958.4	OR4A15	345	0	0	0	0	0	0	81	64	0.015470	0.037640	0.000620	0.000510
ENSG00000181939.3	OR4C15	343	5	2	0	0	0	0	73	67	0.005360	0.013880	0.005360	0.003030
ENSG00000172188.5	OR4C11	311	1	0	0	1	0	0	72	52	0.018250	0.042420	0.000970	0.000070
ENSG00000174982.3	OR4S2	312	1	1	0	0	0	0	50	38	0.004840	0.028290	0.001000	0.000120
ENSG00000181903.5	OR4C6	310	0	2	0	0	0	0	57	43	0.010260	0.027600	0.000620	0.000270
ENSG00000186113.1	OR5D14	315	2	0	0	0	2	0	43	34	0.004830	0.022570	0.001690	0.000010
ENSG00000186119.8	OR5D18	314	1	0	0	0	0	0	43	33	0.010270	0.008810	0.000680	0.000120
ENSG00000205030.1	OR5L2	312	0	1	0	0	0	1	65	56	0.010230	0.014980	0.001080	0.003120
ENSG00000124900.12	TRIM51	453	1	0	0	0	0	0	29	59	0.008790	0.007540	0.001120	0.000070
ENSG00000187612.1	OR5W2	311	2	0	0	0	0	2	46	35	0.006050	0.032960	0.001110	0.002210
ENSG00000167825.3	OR5I1	315	3	1	0	0	0	0	48	38	0.011390	0.008630	0.000690	0.002070
ENSG00000174970.4	OR10AG1	302	5	0	0	0	0	0	45	39	0.004570	0.020960	0.000610	0.001850
ENSG00000149133.1	OR5F1	315	2	1	0	0	0	0	56	40	0.014280	0.026910	0.000660	0.001430
ENSG00000181785.2	OR5AS1	325	1	0	0	0	0	0	59	49	0.008310	0.017670	0.000440	0.001600
ENSG00000172154.10	OR8I2	311	3	0	0	0	0	0	61	48	0.012960	0.009010	0.000720	0.000040
ENSG00000181767.3	OR8H2	313	6	0	0	0	0	1	59	52	0.008990	0.009520	0.001300	0.000950
ENSG00000181761.5	OR8H3	313	8	0	0	0	0	0	55	46	0.010080	0.014370	0.001440	0.001630
ENSG00000167822.2	OR8J3	316	1	0	0	0	0	1	41	33	0.004610	0.017140	0.001050	0.000550
ENSG00000174957.1	OR5J2	313	0	0	0	0	0	0	55	41	0.014120	0.009430	0.000110	0.000990
ENSG00000181718.6	OR5T2	360	2	0	0	1	0	0	56	42	0.011310	0.012840	0.001480	0.001440
ENSG00000181698.4	OR5T1	327	0	0	0	0	0	0	42	31	0.014140	0.009570	0.000710	0.001590
ENSG00000181693.8	OR8H1	312	2	0	0	0	0	0	52	41	0.014210	0.021460	0.000470	0.002230
ENSG00000150261.4	OR8K1	320	1	0	0	0	0	0	56	40	0.013920	0.022460	0.001990	0.000510
ENSG00000172487.4	OR8J1	317	3	0	0	0	0	0	55	40	0.014470	0.022480	0.000880	0.002020
ENSG00000172199.1	OR8U1	310	0	1	0	0	0	0	71	50	0.022970	0.053290	0.004560	0.010170
ENSG00000284732.1	AP002512.3	416	4	0	0	0	0	0	53	65	0.006800	0.018250	0.000690	0.001000
ENSG00000181371.4	OR5M8	312	0	0	0	0	0	0	54	44	0.013970	0.013800	0.000100	0.000030
ENSG00000255223.4	OR5M11	306	2	0	0	0	0	0	52	47	0.009080	0.000330	0.000900	0.000610
ENSG00000254834.4	OR5M10	316	0	0	0	0	0	0	47	37	0.012020	0.031290	0.001180	0.000350
ENSG00000255012.2	OR5M1	316	0	0	0	0	0	0	55	47	0.007760	0.022650	0.001150	0.000360
ENSG00000172464.3	OR5AP2	317	0	0	0	0	0	0	48	39	0.009760	0.013830	0.000400	0.000090
totals/averages		11878	59	9	2	3	2	5	2168	1732	0.01344	0.02576	0.00120	0.00125
wtd_averages											0.01316	0.02515	0.00107	0.00128
bc_bootstrap_CI_lower											0.01070	0.01928	0.00092	0.00088
bc_bootstrap_CI_upper											0.02132	0.04758	0.00165	0.00217
OR totals				53	9	1	3	2	5	2033	1562
