# Supplementary material for: Haplotypes spanning centromeric regions reveal persistence of large blocks of archaic DNA
Source: eLife. 2019 Jun 25;8:e42989. doi: 10.7554/eLife.42989 (PMC6592686; doi:10.7554/eLife.42989)
Supplement: Figure 3—source data 2. — Gene models and alignments from Ensembl release 92 (April 2018). Numbers of sites divergent (human-chimp): div_sites. Numbers of sites polymorphic: polym_sites. Average nonsynomymous divergence: nonsyn_div. Average synonymous divergence: syn_div. Average nonsynonymous diversity: nonsyn_π. Average synonymous diversity: syn_π. [file elife-42989-fig3-data2.tds]

Figure3-source_data_2.txt
Genes in chr8 CPR.
Ensembl_Gene_ID	Gene	codons	div_site	polym_sites	nonsyn_div	syn_div	nonsyn_π	syn_π
ENSG00000131931.8	THAP1	214	11	10	0.00000	0.00714	0.00000	0.00004
ENSG00000120925.15	RNF170	259	16	13	0.00504	0.00012	0.00003	0.00024
ENSG00000168172.8	HOOK3	719	32	29	0.00000	0.00648	0.00001	0.00008
ENSG00000168522.12	FNTA	380	29	24	0.00225	0.01235	0.00002	0.00021
ENSG00000185900.9	POMK	351	39	33	0.00248	0.01673	0.00003	0.00026
ENSG00000165102.14	HGSNAT	636	53	47	0.00006	0.01280	0.00012	0.00009
ENSG00000164808.16	SPIDR	916	67	54	0.00292	0.01200	0.00008	0.00002
ENSG00000147434.8	CHRNA6	495	44	41	0.00176	0.00601	0.00003	0.00008
totals/averages		3970	291	251	0.00181	0.00920	0.00004	0.00013
wtd_averages						0.00166	0.00989	0.00005	0.00010
bc_bootstrap_CI_lower					0.00082	0.00552	0.00002	0.00007
bc_bootstrap_CI_upper					0.00318	0.01256	0.00007	0.00019
